# Supplementary material for: Mechanism of total saponins of Ranunculus ternatus Thunb. in treatment of breast cancer based on liquid chromatography–mass spectrometry and network analysis
Source: Front Pharmacol. 2025 Apr 25;16:1506885. doi: 10.3389/fphar.2025.1506885 (PMC12062126; doi:10.3389/fphar.2025.1506885)
Supplement: Supplementary file 2 [file Table1.xlsx]

## Sheet: Network pharmacologyGO-BP-CC-MP
GO-BP	Count	PValue
phosphorylation	13	4.85841e-14
signal transduction	12	3.88065e-09
insulin receptor signaling pathway	6	5.70068e-09
protein kinase B signaling	6	1.7484e-08
insulin-like growth factor receptor signaling pathway	5	2.39167e-08
intracellular signal transduction	8	9.57611e-08
positive regulation of nitric oxide biosynthetic process	5	9.82951e-08
epidermal growth factor receptor signaling pathway	5	1.28128e-07
cytokine-mediated signaling pathway	6	2.58333e-07
negative regulation of apoptotic process	8	3.18005e-07
GO-CC	Count	PValue
cytosol	18	1.98982e-08
cytoplasm	18	2.6578e-08
phosphatidylinositol 3-kinase complex, class IA	4	5.63246e-08
phosphatidylinositol 3-kinase complex	4	1.02479e-06
nucleoplasm	14	4.3849e-06
nucleus	16	1.09366e-05
plasma membrane	15	2.1343e-05
macromolecular complex	7	2.68044e-05
dendritic growth cone	3	2.91255e-05
caveola	4	4.35627e-05
perinuclear region of cytoplasm	6	0.000473334
GO-MP	Count	PValue
ATP binding	13	2.43639e-09
nitric-oxide synthase regulator activity	4	1.72398e-08
kinase activity	7	8.9033e-08
insulin receptor substrate binding	4	2.45435e-07
protein kinase binding	7	5.54926e-06
phosphotyrosine binding	4	1.5453e-05
identical protein binding	10	1.79037e-05
1-phosphatidylinositol-4-phosphate 3-kinase activity	3	2.00827e-05
phosphatidylinositol-4,5-bisphosphate 3-kinase activity	3	2.00827e-05
protein kinase activity	6	3.1536e-05
KEGG
pathway	enrichment	pvalue	count
Prostate cancer	16	6.59081e-27	16
PD-L1 expression and PD-1 checkpoint pathway in cancer	15	5.59214e-25	15
Prolactin signaling pathway	14	5.03251e-24	14
Chemical carcinogenesis - receptor activation	17	8.50944e-24	17
Lipid and atherosclerosis	17	1.07321e-23	17
Hepatitis B	16	2.24921e-23	16
EGFR tyrosine kinase inhibitor resistance	14	2.78071e-23	14
JAK-STAT signaling pathway	16	3.70611e-22	16
Non-small cell lung cancer	13	1.99468e-21	13
Pancreatic cancer	13	4.01461e-21	13

## Sheet: Tumor volume
	Tumor volume
	Administration for 0 days	Model	Nolvadex	RRTS-H	RRTS-M	RRTS-L
	Mean volume	55.3591	55.0551	55.8441	55.698	55.0678
	Mean±SD	55.36±13.93	55.06±13.55	55.84±19.46	55.7±12.38	55.07±10.79
	P-value		0.957267	0.944666	0.950327	0.954844
	Administration for 4 days	Model	Nolvadex	RRTS-H	RRTS-M	RRTS-L
	Mean volume	120.913	125.912	122.669	121.024	130.74±27.02
	Mean±SD	120.91±23.24	125.91±24.22	122.67±35.56	121.02±23.58	130.74±27.02
	P-value		0.611067	0.887434	0.748265	0.515495
	Administration for 7 days	Model	Nolvadex	RRTS-H	RRTS-M	RRTS-L
	Mean volume	259.936	208.771	247.234	251.499	238.364
	Mean±SD	259.94±30.71	208.77±57.99	247.23±63.24	251.5±59.87	238.36±44.58
	P-value		0.014674	0.53782	0.668283	0.207189
	Administration for 10 days	Model	Nolvadex	RRTS-H	RRTS-M	RRTS-L
	Mean volume	506.016	398.463	410.649	425.756	436.294
	Mean±SD	506.02±119.58	398.46±51.12	410.65±82.52	425.76±163.33	436.29±79.39
	P-value		0.00900294	0.0330909	0.183443	0.106583
	Administration for 14 days	Model	Nolvadex	RRTS-H	RRTS-M	RRTS-L
	Mean volume	1118.19	565.829	623.385	767.318	949.062
	Mean±SD	1118.19±207.54	565.83±182.42	623.39±128.86	767.32±136.82	949.06±81.91
	P-value		5.93678e-07	4.84817e-07	6.88453e-05	0.0154331
	/	Administration for 0 days（mm3）	4d	7d	10d	14d
			（mm3）	（mm3）	（mm3）	（mm3）
	Model	55.36±13.93	120.91±23.24	259.94±30.71	506.02±119.58	1118.19±207.54
	Nolvadex	55.06±13.55	125.91±24.22	208.77±57.99*	398.46±51.12**	565.83±182.42**
	RRTS-H	55.84±19.46	122.67±35.56	247.23±63.24	410.65±82.52*	623.39±128.86**
	RRTS-M	55.70±12.38	121.02±23.58	251.50±59.87	425.76±163.33	767.32±136.82**
	RRTS-L	55.07±10.79	130.74±27.02	238.36±44.58	436.29±79.39	949.06±81.91*

## Sheet: Tumor weight
Tumor weight	Model	Nolvadex	RRTS-H	RRTS-M	RRTS-L
Mean±SD	0.78±0.1	0.34±0.04	0.43±0.06	0.52±0.09	0.69±0.08
P-value		1.12343e-12	4.56084e-10	7.10059e-07	0.0159078

## Sheet: serum inflammatory factors 
TNF-a		Control	Model	Nolvadex	RRTS-H	RRTS-M	RRTS-L
	Mean±SD	283.55±67.78	433.33±65.93	323.82±97.55	348.18±63.02	340.06±58.04	365.06±85.99
	P-value		1.63326e-05	0.00392398	0.0038135	0.00131755	0.0400366
			##	**	**	**	*
IL-6		Control	Model	Nolvadex	RRTS-H	RRTS-M	RRTS-L
	Mean±SD	52.28±16.93	92.48±7.88	67.45±14.63	73.42±10.72	76.35±19.4	81.71±11.63
	P-value		1.86188e-07	3.12395e-05	5.79773e-05	0.014061	0.0144595
			##	**	**	*	*
IL-10		Control	Model	Nolvadex	RRTS-H	RRTS-M	RRTS-L
	Mean±SD	23.18±5.49	14.53±3.83	20.94±5.11	18.02±1.94	17.95±3.47	17.08±3.51
	P-value		0.000189245	0.00212107	0.00998167	0.0314939	0.103407
			##	**	**	*

## Sheet: Immunohistochemical results of 
	Animal experiments -- immunohistochemical experiments
	p-STAT3						STAT3						p-STAT3/STAT3
		Model	Nolvadex	RRTS-H	RRTS-M	RRTS-L		Model	Nolvadex	RRTS-H	RRTS-M	RRTS-L		Model	Nolvadex	RRTS-H	RRTS-M	RRTS-L
	Mean±SD	4.01±0.17	0.78±0.08	1.64±0.11	2.31±0.09	3.32±0.27		3.56±0.07	3.28±0.3	3.42±0.49	3.43±0.42	3.36±0.39		1.13±0.07	0.24±0.04	0.49±0.08	0.68±0.1	0.99±0.06
	P-value		7.52567e-06	3.57782e-05	9.95491e-05	0.0210003			0.186214	0.637215	0.624402	0.435137			4.17991e-05	0.000455804	0.00288874	0.0581508
			**	**	**	*									**	**	**	*
	p-JAK2						JAK2						p-JAK2/JAK2
		Model	Nolvadex	RRTS-H	RRTS-M	RRTS-L		Model	Nolvadex	RRTS-H	RRTS-M	RRTS-L		Model	Nolvadex	RRTS-H	RRTS-M	RRTS-L
	Mean±SD	6.12±0.17	1.07±0.08	1.6±0.03	1.71±0.13	3.71±0.61		4.57±0.23	4.44±0.15	4.45±0.25	4.44±0.23	4.34±0.17		1.34±0.05	0.24±0.01	0.36±0.02	0.39±0.03	0.86±0.16
	P-value		1.24544e-06	1.40168e-06	3.83329e-06	0.00267217			0.43683	0.576936	0.507372	0.222554			3.12554e-06	5.63116e-06	8.52514e-06	0.00845846
			**	**	**	**
	KI67	Model	Nolvadex	RRTS-H	RRTS-M	RRTS-L
	Mean±SD	2.32±0.1	0.96±0.13	1.41±0.08	1.73±0.11	1.84±0.07
	P-value		0.000145788	0.000264718	0.00231983	0.00257277
			**	**	**	**

## Sheet: JAK2和STAT3的mRNA
	JAK2的mRNA
	Model	Nolvadex	RRTS-H	RRTS-M	RRTS-L
Mean±SD	1.02±0.23	0.23±0.03	0.46±0.08	0.52±0.17	0.61±0.06
P-value		2.21757e-08	3.59002e-06	8.3129e-05	9.75868e-05
	STAT3的mRNA
	Model	Nolvadex	RRTS-H	RRTS-M	RRTS-L
Mean±SD	1.02±0.21	0.24±0.07	0.56±0.15	0.62±0.16	0.84±0.11
P-value		1.32928e-08	6.21098e-05	0.000325997	0.0323558

## Sheet: cell cck8
				10	25	50	100	200	300	（Control mean）
				82.6358	72.8795	58.3241	56.0701	36.1264	32.621	0.8858
				91.9359	67.5438	62.7486	51.1725	37.667	35.2924
				84.1446	70.5082	60.3241	54.7343	35.144	29.8011	（Blank group mean）
		cell viability%	平均值	86.2387	70.3105	60.4656	53.9923	36.3125	32.5715	0.212
			Mean±SD	86.24±4.99	70.31±2.67	60.47±2.22	53.99±2.53	36.31±1.27	32.57±2.75
									Data used in mapping
				浓度	均值	标准差	样本数		LOG10	均值	标准差	Sample size
				1	100	0.8	3		0	100	0.8	3
				10	86.24	4.99	3		1	86.24	4.99	3
				25	70.31	2.67	3		1.39794	70.31	2.67	3
				50	60.47	2.22	3		1.69897	60.47	2.22	3
				100	53.99	2.53	3		2	53.99	2.53	3
				200	36.31	1.27	3		2.30103	36.31	1.27	3
				300	32.57	2.75	3		2.47712	32.57	2.75	3

## Sheet: Cell migration
	12h	Control	50μg/mL	100μg/mL
	Mean±SD	0.42±0.05	0.25±0.06	0.19±0.04
	P-value		0.0271	0.00461612
	24h	Control	50μg/mL	100μg/mL
	Mean±SD	0.6±0.02	0.46±0.03	0.32±0.02
	P-value		0.00212753	6.81413e-05
	48h	Control	50μg/mL	100μg/mL
	Mean±SD	0.74±0.04	0.52±0.04	0.43±0.02
	P-value		0.00204668	0.000167385

## Sheet: Supernatant inflammatory factor
				IL-6					TNF-α					IL-10
				Control	50μg/mL	100μg/mL			Control	50μg/mL	100μg/mL			Control	50μg/mL	100μg/mL
			Mean±SD	42.82±2.16	40.12±2.61	34.71±2.2		Mean±SD	64.09±3.06	57.58±2.45	54.24±2.29		Mean±SD	26.23±0.94	28.48±0.85	35.37±1.49
			P-value		0.0293037	6.64935e-07		P-value		0.00013769	8.57925e-07		P-value		6.94424e-05	4.26165e-11

## Sheet:  in cell experiment
result
P-JAK2	Control	50μg/mL	100μg/mL		Control	50μg/mL	100μg/mL			Control	50μg/mL	100μg/mL
	1.03529	0.571139	0.404529	JAK2	1.08069	1.17543	0.786409		p-JAK2/JAK2	0.957988	0.4859	0.5144
	0.760827	0.586884	0.459763		0.982637	0.906099	0.903753			0.77427	0.647704	0.508726
	0.936258	0.512134	0.376143		0.991984	0.730812	0.837373			0.943824	0.700774	0.449195
									Mean±SD	0.89±0.1	0.61±0.11	0.49±0.04
									P-value		0.0327185	0.00304296
		Control	50μg/mL	100μg/mL							Control	50μg/mL	100μg/mL
		2886.11	3519.89	1669.09	bax						2886.11	3519.89	1669.09	Bcl-2
		3889.49	2113.3	1910.51							3889.49	2113.3	1910.51
		3519.31	2766.93	1512.42							3519.31	2766.93	1512.42
		0.542714	0.713074	0.998174	bax
		0.470989	0.750071	0.923121
		0.42083	0.864982	0.975289
											Control	50μg/mL	100μg/mL
	Mean±SD	0.48±0.06	0.78±0.08	0.97±0.04							0.927565	0.957392	0.449397	Bcl-2
	P-value		0.00673486	0.000308303							1.25004	0.574808	0.5144
											1.13107	0.75259	0.407216
										Mean±SD	1.1±0.16	0.76±0.19	0.46±0.05
										P-value	0.1	0.0784668	0.00286963
result											Control	50μg/mL	100μg/mL
P-STAT3	0.746625	0.525564	0.33718	STAT3	STAT3	0.878266	0.803093	0.717028		p-STAT3/STAT3	0.850113	0.654425	0.470247
	0.687893	0.450148	0.403193			0.71674	0.77938	0.751135			0.959752	0.577572	0.536779
	0.716657	0.659326	0.429772			0.793266	0.773608	0.726085			0.903425	0.852274	0.591904
					Mean±SD	0.8±0.08	0.79±0.02	0.73±0.02		Mean±SD	0.9±0.05	0.69±0.14	0.53±0.06
					P-value		0.832404	0.247065		P-value		0.0751761	0.00142246
